# Supplementary material for: metaGEENOME: an integrated framework for differential abundance analysis of microbiome data in cross-sectional and longitudinal studies
Source: BMC Bioinformatics. 2025 Jul 21;26:189. doi: 10.1186/s12859-025-06217-x (PMC12281747; doi:10.1186/s12859-025-06217-x)
Supplement: Supplementary file 1 — Supplementary Material 1: Comparison between the performance of ALR and CLR [file 12859_2025_6217_MOESM1_ESM.xlsx]

## Sheet: Sheet2
The data is simulated cross-sectional scienario
Method	Sensetivity	Specificity	FDR
GEE-CTF-ALR	0.0337	0.987	0.0823
GEE-CTF-CLR	0.0692	0.999	0.0016
