# Supplementary material for: metaGEENOME: an integrated framework for differential abundance analysis of microbiome data in cross-sectional and longitudinal studies
Source: BMC Bioinformatics. 2025 Jul 21;26:189. doi: 10.1186/s12859-025-06217-x (PMC12281747; doi:10.1186/s12859-025-06217-x)
Supplement: Supplementary file 2 — Supplementary Material 2: Statistical validation results [file 12859_2025_6217_MOESM2_ESM.xlsx]

## Sheet: Sheet1
Indepedent simulated sensitivity
	ALDEx2	ANCOM	ANCOM-BC2	DESeq2	edgeR	GEE-CLR-CTF	metagenomeSeq
ANCOM	8.8e-07	-	-	-	-	-	-
ANCOM-BC2	2.2e-14	0.0077	-	-	-	-	-
DESeq2	0.00234	1.2e-14	2e-16	-	-	-	-
edgeR	2e-16	2e-16	2e-16	2e-16	-	-	-
GEE-CLR-CTF	0.00021	5.3e-16	2e-16	0.428	2e-16	-	-
metagenomeSeq	2e-16	2e-16	2e-16	2e-16	0.62459	2e-16	-
limma	0.2044	1.8e-09	2e-16	0.104	2e-16	0.022	2e-16
Indepedent simulated specicity
	ALDEx2	ANCOM	ANCOM-BC2	DESeq2	edgeR	GEE-CLR-CTF	metagenomeSeq
ANCOM	0.19	-	-	-	-	-	-
ANCOM-BC2	0.36	0.59	-	-	-	-	-
DESeq2	2e-16	2e-16	2e-16	-	-	-	-
edgeR	2e-16	2e-16	2e-16	2e-16	-	-	-
GEE-CLR-CTF	0.36	0.59	1	2e-16	2e-16	-	-
metagenomeSeq	2e-16	2e-16	2e-16	2e-16	5.3e-05	2e-16	-
limma	1e-10	1.7e-09	4.4e-10	2e-16	2e-16	4.2e-10	2e-16
Indepedent simulated FDR
	ALDEx2	ANCOM	ANCOM-BC2	DESeq2	edgeR	GEE-CLR-CTF	metagenomeSeq
ANCOM	8.7e-08	-	-	-	-	-	-
ANCOM-BC2	2.3e-15	0.0075	-	-	-	-	-
DESeq2	0.2328	1.9e-12	2e-16	-	-	-	-
edgeR	9.6e-11	2e-16	2e-16	4.7e-06	-	-	-
GEE-CLR-CTF	0.0074	1.2e-15	2e-16	0.0673	0.028	-	-
metagenomeSeq	3.1e-10	2e-16	2e-16	7.1e-05	0.0158	0.047	-
limma	0.99	1.8e-08	2e-16	0.2328	6.8e-10	0.0049	6.4e-09
Depedent simulated sensitivity
	ALDEx2	Ancom_lr	ANCOM-BC2	DESeq2	edgeR	GEE-CLR-CTF	metagenomeSeq
Ancom_lr	6.3e-11	-	-	-	-	-	-
ANCOM-BC2	0.16421	2.1e-12	-	-	-	-	-
DESeq2	2e-16	1.8e-12	2e-16	-	-	-	-
edgeR	0.00075	0.00019	4.6e-05	2e-16	-	-	-
GEE-CLR-CTF	1.8e-06	0.0474	8.8e-08	6.9e-15	0.0864	-	-
metagenomeSeq	2e-16	2e-16	2e-16	2e-16	2e-16	2e-16	-
limma	0.65145	3.5e-10	0.08911	2e-16	0.0024	7.3e-06	2e-16
Depedent simulated specificity
	ALDEx2	Ancom_lr	ANCOM-BC2	DESeq2	edgeR	GEE-CLR-CTF	metagenomeSeq
Ancom_lr	2e-16	-	-	-	-	-	-
ANCOM-BC2	2e-16	2e-16	-	-	-	-	-
DESeq2	2e-16	2e-16	2e-16	-	-	-	-
edgeR	2e-16	2e-16	2e-16	2e-16	-	-	-
GEE-CLR-CTF	1.5e-06	2e-16	2e-16	2e-16	1.3e-08	-	-
metagenomeSeq	2e-16	2e-16	2e-16	2e-16	2e-16	2e-16	-
limma	0.32	2e-16	2e-16	2e-16	2e-16	7.6e-06	2e-16
Depedent simulated FDR
	ALDEx2	Ancom_lr	ANCOM-BC2	DESeq2	edgeR	GEE-CLR-CTF	metagenomeSeq
Ancom_lr	2e-16	-	-	-	-	-	-
ANCOM-BC2	-	2e-16	-	-	-	-	-
DESeq2	2e-16	0.0033	2e-16	-	-	-	-
edgeR	2e-16	3.3e-05	2e-16	0.0936	-	-	-
GEE-CLR-CTF	4.1e-06	2e-16	4.1e-06	2e-16	4.5e-10	-	-
metagenomeSeq	2e-16	0.0111	2e-16	0.0936	0.3919	2e-16	-
limma	0.3346	2e-16	0.3346	2e-16	2e-16	1.7e-05	2e-16
Indepedent real sensitivity
	ALDEx2	ANCOM	ANCOM-BC2	DESeq2	edgeR	GEE-CLR-CTF	limma-voom
ANCOM	4.4e-13	-	-	-	-	-	-
ANCOM-BC2	5.2e-06	0.00086	-	-	-	-	-
DESeq2	0.00038	0.00085	0.519	-	-	-	-
edgeR	2e-16	2e-16	2e-16	2e-16	-	-	-
GEE-CLR-CTF	4e-13	0.532	0.00386	0.00112	2e-16	-	-
limma-voom	5e-13	0.683	0.00075	0.00019	2e-16	0.559	-
MetagenomeSeq	2e-16	2e-16	2e-16	2e-16	0.144	2e-16	2e-16
Indepedent real specificity
	ALDEx2	ANCOM	ANCOM-BC2	DESeq2	edgeR	GEE-CLR-CTF	limma-voom
ANCOM	1.2e-06	-	-	-	-	-	-
ANCOM-BC2	1.8e-06	0.357	-	-	-	-	-
DESeq2	2e-16	2e-16	2e-16	-	-	-	-
edgeR	2e-16	2e-16	2e-16	2e-16	-	-	-
GEE-CLR-CTF	2.2e-07	0.171	0.589	2e-16	2e-16	-	-
limma-voom	3.9e-09	0.0078	0.097	2e-16	2e-16	0.221	-
MetagenomeSeq	2e-16	2e-16	2e-16	2e-16	0.5333	2e-16	2e-16
Indepedent real FDR
	ALDEx2	ANCOM	ANCOM-BC2	DESeq2	edgeR	GEE-CLR-CTF	limma-voom
ANCOM	9.1e-06	-	-	-	-	-	-
ANCOM-BC2	2e-05	0.522	-	-	-	-	-
DESeq2	1.3e-11	0.00018	3.7e-06	-	-	-	-
edgeR	2e-16	0.00048	4e-06	0.0385	-	-	-
GEE-CLR-CTF	4.4e-06	0.703	0.848	9.1e-06	3e-06	-	-
limma-voom	3.1e-07	0.848	0.701	9.1e-06	8.7e-06	0.801	-
MetagenomeSeq	2e-16	1.2e-05	3.7e-09	0.0675	1.7e-09	2.9e-09	4.9e-11
Depedent real sensitivity
	ALDEx2	ANCOM	ANCOM-BC2	DESeq2	edgeR	GEE-CLR-CTF	metagenomeSeq
ANCOM	0.09428	-	-	-	-	-	-
ANCOM-BC2	-	0.09428	-	-	-	-	-
DESeq2	8e-10	6.5e-08	8e-10	-	-	-	-
edgeR	2e-16	2e-16	2e-16	1.4e-06	-	-	-
GEE-CLR-CTF	2e-16	2e-16	2e-16	0.00759	0.14838	-	-
metagenomeSeq	2e-16	2e-16	2e-16	0.00071	0.98203	0.22316	-
limma	-	0.09428	-	8e-10	2e-16	2e-16	2e-16
Depedent real specificity
	ALDEx2	ANCOM	ANCOM-BC2	DESeq2	edgeR	GEE-CLR-CTF	metagenomeSeq
ANCOM	1.8e-15	-	-	-	-	-	-
ANCOM-BC2	0.00261	2e-16	-	-	-	-	-
DESeq2	2e-16	2e-16	2e-16	-	-	-	-
edgeR	2e-16	1.5e-11	2e-16	2e-16	-	-	-
GEE-CLR-CTF	4.7e-07	0.00737	2.4e-12	2e-16	2e-16	-	-
metagenomeSeq	2e-16	2e-16	2e-16	0.00089	2e-16	2e-16	-
limma	0.00237	1.5e-07	9.1e-08	2e-16	2e-16	0.02069	2e-16
Depedent real FDR
	ALDEx2	ANCOM	ANCOM-BC2	DESeq2	edgeR	GEE-CLR-CTF	metagenomeSeq
ANCOM	2e-16	-	-	-	-	-	-
ANCOM-BC2	0.0893	2e-16	-	-	-	-	-
DESeq2	2e-16	0.0023	2e-16	-	-	-	-
edgeR	2e-16	0.0899	2e-16	2.1e-13	-	-	-
GEE-CLR-CTF	4.9e-10	5.8e-07	3.2e-12	2e-16	6.6e-09	-	-
metagenomeSeq	2e-16	0.0125	2e-16	6.8e-15	0.8185	1.2e-06	-
limma	0.0001	3.5e-10	1.7e-06	2e-16	3.2e-12	0.0175	6.3e-09
