# Supplementary material for: metaGEENOME: an integrated framework for differential abundance analysis of microbiome data in cross-sectional and longitudinal studies
Source: BMC Bioinformatics. 2025 Jul 21;26:189. doi: 10.1186/s12859-025-06217-x (PMC12281747; doi:10.1186/s12859-025-06217-x)
Supplement: Supplementary file 3 — Supplementary Material 3: Challenges evaluations [file 12859_2025_6217_MOESM3_ESM.xlsx]

## Sheet: Sheet1
Effect size (the lower effect size, the more structure zeros creation which log( truth < 0) = 0 structured)
Compensate	Fold 2	Fold 3	Fold 4	Fold 2	Fold 3	Fold 4	Fold 2	Fold 3	Fold 4
Tools	Sensitivity	Sensitivity	Sensitivity	Specificity	Specificity	Specificity	FDR	FDR	FDR
Lefse	0.1658	0.2444	0.2333	0.9446	0.951	0.9496	0.7688	0.706	0.709
edgeR	0.2452	0.3228	0.3841	0.8632	0.876	0.84679	0.8033	0.8751	0.7721
DESeq2	0.0969	0.1411	0.1511	0.9898	0.9902	0.99207	0.35	0.45	0.3678
limma	0.0547	0.0811	0.1	0.9988	0.9801	0.992	0.1	0.275	0.25
metagenomeSeq	0.248	0.2796	0.3216	0.8744	0.89266	0.8715	0.8	0.7817	0.7136
ALDEx2	0.01	0.03111	0.08	1	1	1	0	0	0
ANCOM	0.03857	0.0865	0.09111	0.9987	0.9975	1	0.1	0.1333	0
GEE-CLR-CTF	0.08107	0.0865	0.1333	0.9987	0.9987	0.99764	0.05	0.0333	0.05
ANCOM-BC2	0.295	0.1566	0.16	0.8473	0.9287	0.953	0.7577	0.4233	0.266
Compensation (= up & down abundance)
Fold 3	Compensate	Non-compensate		Compensate	Non-compensate		Compensate	Non-compensate
Tools	Sensitivity	Sensitivity		Specificity	Specificity		FDR	FDR
Lefse	0.2444	0.1522		0.951	0.9919		0.706	0.33
edgeR	0.3228	0.1433		0.876	0.93		0.8751	0.6908
DESeq2	0.1411	0.04111		0.9902	0.9953		0.45	0.25
limma	0.0811	0.0111		0.9801	1		0.275	0
metagenomeSeq	0.2796	0.1255		0.89266	0.9155		0.7817	0.678
ALDEx2	0.03111	0.02		1	1		0	0
ANCOM	0.0865	0		0.9975	1		0.1333	0
GEE-CLR-CTF	0.0865	0.0622		0.9987	1		0.0333	0
ANCOM-BC2	0.1566	0.1555		0.9287	0.9354		0.4233	0.575
high dimensionality
Compensate, Fold3, 50 samples	100 Taxa	150 Taxa	200 Taxa	100 Taxa	150 Taxa	200 Taxa	100 Taxa	150 Taxa	200 Taxa
Tools	Sensitivity	Sensitivity	Sensitivity	Specificity	Specificity	Specificity	FDR	FDR	FDR
Lefse	0.2444	0.2135	0.1481	0.951	0.9562	0.9486	0.706	0.666	0.7929
edgeR	0.3228	0.343	0.25369	0.876	0.8529	0.8594	0.8751	0.803	0.8483
DESeq2	0.1411	0.1504	0.1205	0.9902	0.9952	0.9953	0.45	0.2366	0.1928
limma	0.0811	0.0671	0.0419	0.9801	0.9939	0.98513	0.275	0.175	0.1392
metagenomeSeq	0.2796	0.2161	0.2723	0.89266	0.864	0.8626	0.7817	0.8492	0.82
ALDEx2	0.03111	0.0533	0.005	1	1	1	0	0	0
ANCOM	0.0865	0.0579	0.02667	0.9975	0.9983	0.99937	0.1333	0.15	0.05
GEE-CLR-CTF	0.0865	0.0793	0.0566	0.9987	0.9992	0.99937	0.0333	0.05	0.05
ANCOM-BC2	0.1566	0.19904	0.1002	0.9287	0.9209	0.9266	0.4233	0.4859	0.4586
Outliers (= Pearson residual with adjust according to library sizes) = The smaller residual value, the more introduced outlier
Compensate, Fold 3	5 >	4 >	3 >	5 >	4 >	3 >	5 >	4 >	3 >
Tools	Sensitivity	Sensitivity	Sensitivity	Specificity	Specificity	Specificity	FDR	FDR	FDR
Lefse	0.2444	0.1362	0.1607	0.951	0.9465	0.9567	0.706	0.8266	0.7695
edgeR	0.3228	0.2466	0.2264	0.876	0.8407	0.85655	0.8751	0.8098	0.7802
DESeq2	0.1411	0.0607	0.04	0.9902	0.9891	0.9913	0.45	0.5277	0.4277
limma	0.0811	0.0896	0.0533	0.9801	0.9766	0.9769	0.275	0.2111	0.2116
metagenomeSeq	0.2796	0.2451	0.2148	0.89266	0.8717	0.9756	0.7817	0.8662	0.8439
ALDEx2	0.03111	0.05407	0.0066	1	1	1	0	0	0
ANCOM	0.0865	0.0681	0.01407	0.9975	0.9983	0.9982	0.1333	0.1	0.1333
GEE-CLR-CTF	0.0865	0.0688	0.03629	0.9987	0.9992	0.998	0.0333	0.033	0.0666
ANCOM-BC2	0.1566	0.1224	0.2101	0.9287	0.8969	0.8787	0.4233	0.5999	0.659
Unbalance Coverage (= differences in the sequencing depth )
Compensate, Fold 3	low (/ 2)	* 1	high(* 2)	low (/ 2)	* 1	high(* 2)	low (/ 2)	* 1	high(* 2)
Tools	Sensitivity	Sensitivity	Sensitivity	Specificity	Specificity	Specificity	FDR	FDR	FDR
Lefse	0.2296	0.2444	0.2164	0.9563	0.951	0.9489	0.7992	0.706	0.7909
edgeR	0.2332	0.3228	0.3167	0.8438	0.876	0.8624	0.6557	0.8751	0.8266
DESeq2	0.0884	0.1411	0.1681	0.9938	0.9902	0.9931	0.1206	0.45	0.2777
limma	0.03925	0.0811	0.1614	0.9943	0.9801	0.9884	0.1792	0.275	0.2966
metagenomeSeq	0.221	0.2796	0.2539	0.9039	0.89266	0.90398	0.49096	0.7817	0.7229
ALDEx2	0.0391	0.03111	0.107	1	1	1	0	0	0
ANCOM	0.0264	0.0865	0.0698	1	0.9975	0.99916	0	0.1333	0.066
GEE-CLR-CTF	0.051	0.0865	0.13129	0.9954	0.9987	0.99916	0.028	0.0333	0.033
ANCOM-BC2	0.267	0.1566	0.1348	0.8919	0.9287	0.9185	0.5272	0.4233	0.44669
imbalance between bacterial species (as such exists naturally in low- high abundances)
Compensate, Fold 3, TPR = 50%
Tools	Extreme low abundance < 5%	Extreme high abundance > 95%
ALDEx2	0.0625	0.03448
ANCOM	0	0.03448
GEE-CLR-CTF	0.125	0.06896
